# Supplementary material for: Early OCT Angiography Changes of Macular Neovascularization in Patients with Exudative AMD Treated with Brolucizumab in a Real-World Setting
Source: J Ophthalmol. 2022 Mar 25;2022:2659714. doi: 10.1155/2022/2659714 (PMC8975682; doi:10.1155/2022/2659714)
Supplement: Supplementary Materials — (a) Consort-2010-Checklist-Beovu Manuscript: Supplemental Word file with the CONSORT clinical trial checklist. (b) Supplemental file clinical data. Supplemental Word file with an overview over the included study patients. Date of birth, gender, type of MNV at baseline and central retinal thickness, best corrected visual acuity, MNV size at baseline, before each injection and 16 and 20 weeks after the initial three injections. [file 2659714.f1.zip]

Archive with 2 entries (2 files):
- 2659714.f1/CONSORT-2010-Checklist-Beovu Manuscript.doc
- 2659714.f1/Supplemental file clinical data_revised.docx
